# Supplementary material for: Peroxisome inspired hybrid enzyme nanogels for chemodynamic and photodynamic therapy
Source: Nat Commun. 2021 Sep 2;12:5243. doi: 10.1038/s41467-021-25561-z (PMC8413279; doi:10.1038/s41467-021-25561-z)
Supplement: Supplementary file 3 — Source Data [file 41467_2021_25561_MOESM3_ESM.xlsx]

## Sheet: Fig 2f
Figure 2f
		Free LOx	FIGs-L
	Abs	0.2186	0.1819
	Abs	0.2292	0.1686
	Abs	0.2078	0.1953

## Sheet: Fig 2g
Figure 2g
		Free CAT	FIGs-LC
	Abs	0.2014	0.1748
	Abs	0.1867	0.1454
	Abs	0.2126	0.1677

## Sheet: Fig 2h
Figure 2h
	Time (h)	Average diameter (nm)	Std.Deviation	Average diameter (nm)	Std.Deviation	Average diameter (nm)	Std.Deviation
		Water		RPMI.1640		PBS(10% FBS)
	0	205.8	3.1	202.3	8	193.95	3.95
	1	203.1	1.7	206.4	6.3	203.55	1.95
	2	203.5	1.4	209	1.3	205.7	0.78
	6	203.9	0.5	212	18.5	214.3	0.55
	12	203.9	0.5	218	0.5	226.6	2.4
	24	207.05	1.35	214	1.1	233.4	19.6
	48	246.55	9.45	228.85	0.45	239.7	4.1

## Sheet: Fig 3c
Figure 3c
	Time (h)	Cumulative Fe releae (%)
	3	3.6
	12	17.46
	24	31.07
	36	44.58
	48	51.17
	60	54.86
	72	59.25

## Sheet: Fig 3h
Figure 3h
	Time	Relative MB absorbance	Relative MB absorbance	Relative MB absorbance	Relative MB absorbance	Relative MB absorbance	Relative MB absorbance
	h	A/A0 %	A/A0 %	A/A0 %	A/A0 %	A/A0 %	A/A0 %
		FIGs	FIGs+GSH	FIGs+H2O2	FIGs+Lactate	FIGs-L+Lactate+GSH	FIGs-LC+H2O2+Lactate+GSH
	0	100	100	100	100	100	100
	3	95.7535	98.4811	93.5803	96.4067	97.3651	55.9493
	12	92.3397	90.6404	88.1482	92.6909	62.8559	3.17046
	24	86.5945	81.8966	84.3621	88.4443	20.017	0.70869

## Sheet: Fig 4b
Figure 4b
		Time (min)	F/F0	F/F0	F/F0	F/F0
			Lactate+H2O2	FIGs+Lactate+H2O2	FIGs-LC	FIGs-LC+Lactate+H2O2
		0	1	1	1	1
		2	1.01109	0.9797	0.96376	0.83555
		5	1.00079	0.96254	0.95673	0.79411
		10	0.97484	0.96196	0.94516	0.74289
		15	0.98028	0.95395	0.92436	0.73414
		20	0.98228	0.94607	0.89346	0.70172
		30	0.96632	0.80393	0.81244	0.55536

## Sheet: Fig 4e
Figrure 4e
	Time (h)	Relative MB absorbance	Relative MB absorbance	Relative MB absorbance
		FIGs+GSH+Lactate+H2O2	FIGs-L+GSH+Lactate+H2O2	FIGs-LC+GSH+Lactate+H2O2
	0	1	1	1
	3	0.72748	0.50805	0.55949
	12	0.35145	0.02186	0.0317
	24	0.09866	0.00498	0.00709

## Sheet: Fig 4f
Figure 4f
			MB degradation rate
			h-1 (× 10-3)
		FIGs	10.17
		FIGs-L	18.09
		FIGs-LC	17.18

## Sheet: Fig 4g
Figure 4g
	Time (min)	Relative SOSG Intensity	Relative SOSG Intensity	Relative SOSG Intensity
		FIGs	FIGs+Lactate+H2O2	FIGs-LC+Lactate+H2O2
	0	1	1	1
	2	1.08831	1.19464	1.39407
	5	1.25632	1.83437	1.95119
	10	1.43462	2.30975	3.00803

## Sheet: Fig 4j
Figure 4j
		MB degradation rate
		h-1 (× 10-3)
	LOx:CAT=2:1	16.1784
	LOx:CAT=1:2	11.9367
	LOx:CAT=1:3	10.9006

[truncated: 39 more sheets: Fig 4h, Fig 4i, Fig 4k, Fig 4l, Fig 5b, Fig 5d, Fig 5e, Fig 5f, Fig 5g, Fig 5l, Fig 6b, Fig 6e, Fig 6g, Fig 6h, Fig 6j, Supplementary Fig 5, Supplementary Fig 6a, Supplementary Fig 6b, Supplementary Fig 6c, Supplementary Fig 6d …]
